# Supplementary material for: Fine Structure and Optical Features of the Compound Eyes of Adult Female Ceratosolen gravelyi (Hymenoptera: Agaonidae)
Source: Insects. 2025 Jun 30;16(7):682. doi: 10.3390/insects16070682 (PMC12295297; doi:10.3390/insects16070682)
Supplement: Supplementary file 1 [file insects-16-00682-s001.zip]

Archive with 2 entries (2 files):
- Supplementary Figure S1.pdf
- Supplementry Table S1.xlsx
