# Supplementary material for: Fine Structure and Optical Features of the Compound Eyes of Adult Female Ceratosolen gravelyi (Hymenoptera: Agaonidae)
Source: Insects. 2025 Jun 30;16(7):682. doi: 10.3390/insects16070682 (PMC12295297; doi:10.3390/insects16070682)
Supplement: Supplementary file 1 [file insects-16-00682-s001.zip › Supplementry Table S1.xlsx]

## Sheet: species eye
No	Hymenopteran species	Number of facets	Eye height (μm)	Eye width (μm)	Facet diameter (μm)	Radius curvature cornea (outside)(r1)	Radius curvature cornea (inside)(r2)	Ommatidial length (μm)	Thickness of corneal lens (μm) (t)	Crystalline cone length (μm)	Rhabdom length (μm)	Distal rhabdom diameter (μm)	Microvillus diameter (nm)	Eye radius (μm)	Pigment granule diameter (PPC)	Pigment granule diameter (SPC)	Pigment granule diameter (retinula cells)		P1 (Front surface of lens)	P2 ( Back surface of lens)	P3	Pl (P1+P2+P3)	f (focal length)	f' (image focal length)	F-number	△ρrh (acceptance angle of rhabdom)	△ρ1 (half-width of the Airy Disk)	Sw (Ommatidia sensiticity)
1	Anaphes flavipes	121	97.2	75.9	8.1	5.9	5	33.4	3.5	10	19.8	1.4	72.9	41.8	0.44	0.42	0.23		0.0766102	0.0208	-0.00384106	0.0935691	10.6873	14.4065	1.31942	7.50937	3.53857	0.0378208
2	Trichogramma evanescens	128	71.11	59.09	6.39	4.59	6.39	34.97	2.25	7.88	25.11	1.67	62.22	42.82	0.44	0.33	0.28		0.0984749	0.0162754	-0.00248356	0.112267	8.90735	12.0071	1.39395	10.7476	4.48551	0.0602633
3	Megaphragma mymaripenne	29	52.6	30.7	8.1	3.4	2.8	22.7	2.6	5.3	13.3	2.4	57.4	18.2	0.45	0.28	0.28		0.132941	0.0371429	-0.00884182	0.161242	6.20185	8.36009	0.76566	22.1836	3.53857	0.225747
4	Ceratosolen gravelyi	247	147.6	201.3	12.1	7.06	8.71	54.5	5.7	12.7	35.7	2.4	45.2	85.659	0.62	0.57	0.47		0.0640227	0.0119403	-0.00300094	0.072962	13.7058	18.4754	1.13271	10.0381	2.3688	0.260505
5
6
7
8
9
10
11
12
13
14
15
16
17
18
19
20
21
22
23
24
25
26
27
28
29
30
31
32
33
34
35
36
37
38
39
40
41
42
43
44
45
46
47
48
49
50
51
52
53
54
55
56
57
58
59
60
